# Supplementary material for: On the Normalization of the Minimum Free Energy of RNAs by Sequence Length
Source: PLoS One. 2014 Nov 18;9(11):e113380. doi: 10.1371/journal.pone.0113380 (PMC4236180; doi:10.1371/journal.pone.0113380)
Supplement: Dataset S1 — RNAfold precalculated estimate of MFE expected for RNA sequences with L nucleotides and equimolar ratios of A, C, G and U. The expected MFEs were estimated by the mean MFE of 2000 random shufflings of sequences from a set with increasing lengths: from 40 to 600 nt, in steps of 4 nt. The estimated MFE of intermediate lengths were linearly interpolated. (TXT) [file pone.0113380.s001.txt]

L (nt)	MFE (kcal/mol)
40	-6.9620
41	-7.2395
42	-7.5170
43	-7.7945
44	-8.0720
45	-8.3305
46	-8.5890
47	-8.8475
48	-9.1060
49	-9.3445
50	-9.5830
51	-9.8215
52	-10.0600
53	-10.3833
54	-10.7065
55	-11.0298
56	-11.3530
57	-11.6108
58	-11.8685
59	-12.1263
60	-12.3840
61	-12.6833
62	-12.9825
63	-13.2818
64	-13.5810
65	-13.8590
66	-14.1370
67	-14.4150
68	-14.6930
69	-14.9810
70	-15.2690
71	-15.5570
72	-15.8450
73	-16.1090
74	-16.3730
75	-16.6370
76	-16.9010
77	-17.1763
78	-17.4515
79	-17.7268
80	-18.0020
81	-18.2925
82	-18.5830
83	-18.8735
84	-19.1640
85	-19.4395
86	-19.7150
87	-19.9905
88	-20.2660
89	-20.5860
90	-20.9060
91	-21.2260
92	-21.5460
93	-21.8253
94	-22.1045
95	-22.3838
96	-22.6630
97	-22.9770
98	-23.2910
99	-23.6050
100	-23.9190
101	-24.1945
102	-24.4700
103	-24.7455
104	-25.0210
105	-25.3165
106	-25.6120
107	-25.9075
108	-26.2030
109	-26.4780
110	-26.7530
111	-27.0280
112	-27.3030
113	-27.5890
114	-27.8750
115	-28.1610
116	-28.4470
117	-28.7663
118	-29.0855
119	-29.4048
120	-29.7240
121	-30.0300
122	-30.3360
123	-30.6420
124	-30.9480
125	-31.2528
126	-31.5575
127	-31.8623
128	-32.1670
129	-32.4330
130	-32.6990
131	-32.9650
132	-33.2310
133	-33.5518
134	-33.8725
135	-34.1933
136	-34.5140
137	-34.8333
138	-35.1525
139	-35.4718
140	-35.7910
141	-36.1063
142	-36.4215
143	-36.7368
144	-37.0520
145	-37.2758
146	-37.4995
147	-37.7233
148	-37.9470
149	-38.3218
150	-38.6965
151	-39.0713
152	-39.4460
153	-39.7530
154	-40.0600
155	-40.3670
156	-40.6740
157	-41.0090
158	-41.3440
159	-41.6790
160	-42.0140
161	-42.2888
162	-42.5635
163	-42.8383
164	-43.1130
165	-43.4003
166	-43.6875
167	-43.9748
168	-44.2620
169	-44.5498
170	-44.8375
171	-45.1253
172	-45.4130
173	-45.7080
174	-46.0030
175	-46.2980
176	-46.5930
177	-46.8978
178	-47.2025
179	-47.5073
180	-47.8120
181	-48.1605
182	-48.5090
183	-48.8575
184	-49.2060
185	-49.5183
186	-49.8305
187	-50.1428
188	-50.4550
189	-50.7805
190	-51.1060
191	-51.4315
192	-51.7570
193	-52.0605
194	-52.3640
195	-52.6675
196	-52.9710
197	-53.2478
198	-53.5245
199	-53.8013
200	-54.0780
201	-54.3628
202	-54.6475
203	-54.9323
204	-55.2170
205	-55.5388
206	-55.8605
207	-56.1823
208	-56.5040
209	-56.8073
210	-57.1105
211	-57.4138
212	-57.7170
213	-58.0323
214	-58.3475
215	-58.6628
216	-58.9780
217	-59.3283
218	-59.6785
219	-60.0288
220	-60.3790
221	-60.6730
222	-60.9670
223	-61.2610
224	-61.5550
225	-61.8765
226	-62.1980
227	-62.5195
228	-62.8410
229	-63.0798
230	-63.3185
231	-63.5573
232	-63.7960
233	-64.1090
234	-64.4220
235	-64.7350
236	-65.0480
237	-65.3523
238	-65.6565
239	-65.9608
240	-66.2650
241	-66.6333
242	-67.0015
243	-67.3698
244	-67.7380
245	-68.0510
246	-68.3640
247	-68.6770
248	-68.9900
249	-69.3105
250	-69.6310
251	-69.9515
252	-70.2720
253	-70.5268
254	-70.7815
255	-71.0363
256	-71.2910
257	-71.6643
258	-72.0375
259	-72.4108
260	-72.7840
261	-73.0830
262	-73.3820
263	-73.6810
264	-73.9800
265	-74.2858
266	-74.5915
267	-74.8973
268	-75.2030
269	-75.5108
270	-75.8185
271	-76.1263
272	-76.4340
273	-76.7523
274	-77.0705
275	-77.3888
276	-77.7070
277	-78.0683
278	-78.4295
279	-78.7908
280	-79.1520
281	-79.4495
282	-79.7470
283	-80.0445
284	-80.3420
285	-80.5848
286	-80.8275
287	-81.0703
288	-81.3130
289	-81.5858
290	-81.8585
291	-82.1313
292	-82.4040
293	-82.7833
294	-83.1625
295	-83.5418
296	-83.9210
297	-84.2398
298	-84.5585
299	-84.8773
300	-85.1960
301	-85.4578
302	-85.7195
303	-85.9813
304	-86.2430
305	-86.6260
306	-87.0090
307	-87.3920
308	-87.7750
309	-88.0850
310	-88.3950
311	-88.7050
312	-89.0150
313	-89.3113
314	-89.6075
315	-89.9038
316	-90.2000
317	-90.4365
318	-90.6730
319	-90.9095
320	-91.1460
321	-91.5115
322	-91.8770
323	-92.2425
324	-92.6080
325	-92.9770
326	-93.3460
327	-93.7150
328	-94.0840
329	-94.3583
330	-94.6325
331	-94.9068
332	-95.1810
333	-95.5083
334	-95.8355
335	-96.1628
336	-96.4900
337	-96.8243
338	-97.1585
339	-97.4928
340	-97.8270
341	-98.1080
342	-98.3890
343	-98.6700
344	-98.9510
345	-99.2468
346	-99.5425
347	-99.8383
348	-100.1340
349	-100.4603
350	-100.7865
351	-101.1128
352	-101.4390
353	-101.7790
354	-102.1190
355	-102.4590
356	-102.7990
357	-103.0393
358	-103.2795
359	-103.5198
360	-103.7600
361	-104.1548
362	-104.5495
363	-104.9443
364	-105.3390
365	-105.6178
366	-105.8965
367	-106.1753
368	-106.4540
369	-106.7870
370	-107.1200
371	-107.4530
372	-107.7860
373	-108.0905
374	-108.3950
375	-108.6995
376	-109.0040
377	-109.2688
378	-109.5335
379	-109.7983
380	-110.0630
381	-110.4093
382	-110.7555
383	-111.1018
384	-111.4480
385	-111.7515
386	-112.0550
387	-112.3585
388	-112.6620
389	-112.9708
390	-113.2795
391	-113.5883
392	-113.8970
393	-114.3525
394	-114.8080
395	-115.2635
396	-115.7190
397	-115.8665
398	-116.0140
399	-116.1615
400	-116.3090
401	-116.7353
402	-117.1615
403	-117.5878
404	-118.0140
405	-118.3453
406	-118.6765
407	-119.0078
408	-119.3390
409	-119.5980
410	-119.8570
411	-120.1160
412	-120.3750
413	-120.7270
414	-121.0790
415	-121.4310
416	-121.7830
417	-122.0363
418	-122.2895
419	-122.5428
420	-122.7960
421	-123.1490
422	-123.5020
423	-123.8550
424	-124.2080
425	-124.5475
426	-124.8870
427	-125.2265
428	-125.5660
429	-125.8953
430	-126.2245
431	-126.5538
432	-126.8830
433	-127.1908
434	-127.4985
435	-127.8063
436	-128.1140
437	-128.3733
438	-128.6325
439	-128.8918
440	-129.1510
441	-129.5333
442	-129.9155
443	-130.2978
444	-130.6800
445	-130.9718
446	-131.2635
447	-131.5553
448	-131.8470
449	-132.2133
450	-132.5795
451	-132.9458
452	-133.3120
453	-133.6295
454	-133.9470
455	-134.2645
456	-134.5820
457	-134.8568
458	-135.1315
459	-135.4063
460	-135.6810
461	-135.9910
462	-136.3010
463	-136.6110
464	-136.9210
465	-137.2958
466	-137.6705
467	-138.0453
468	-138.4200
469	-138.6513
470	-138.8825
471	-139.1138
472	-139.3450
473	-139.7158
474	-140.0865
475	-140.4573
476	-140.8280
477	-141.0943
478	-141.3605
479	-141.6268
480	-141.8930
481	-142.1658
482	-142.4385
483	-142.7113
484	-142.9840
485	-143.3620
486	-143.7400
487	-144.1180
488	-144.4960
489	-144.8195
490	-145.1430
491	-145.4665
492	-145.7900
493	-146.0723
494	-146.3545
495	-146.6368
496	-146.9190
497	-147.2530
498	-147.5870
499	-147.9210
500	-148.2550
501	-148.6025
502	-148.9500
503	-149.2975
504	-149.6450
505	-149.9278
506	-150.2105
507	-150.4933
508	-150.7760
509	-151.0550
510	-151.3340
511	-151.6130
512	-151.8920
513	-152.2803
514	-152.6685
515	-153.0568
516	-153.4450
517	-153.7778
518	-154.1105
519	-154.4433
520	-154.7760
521	-155.0910
522	-155.4060
523	-155.7210
524	-156.0360
525	-156.3630
526	-156.6900
527	-157.0170
528	-157.3440
529	-157.6468
530	-157.9495
531	-158.2523
532	-158.5550
533	-158.8875
534	-159.2200
535	-159.5525
536	-159.8850
537	-160.2405
538	-160.5960
539	-160.9515
540	-161.3070
541	-161.5970
542	-161.8870
543	-162.1770
544	-162.4670
545	-162.7640
546	-163.0610
547	-163.3580
548	-163.6550
549	-163.9650
550	-164.2750
551	-164.5850
552	-164.8950
553	-165.1808
554	-165.4665
555	-165.7523
556	-166.0380
557	-166.3568
558	-166.6755
559	-166.9943
560	-167.3130
561	-167.6345
562	-167.9560
563	-168.2775
564	-168.5990
565	-168.9230
566	-169.2470
567	-169.5710
568	-169.8950
569	-170.2070
570	-170.5190
571	-170.8310
572	-171.1430
573	-171.4415
574	-171.7400
575	-172.0385
576	-172.3370
577	-172.7660
578	-173.1950
579	-173.6240
580	-174.0530
581	-174.2958
582	-174.5385
583	-174.7813
584	-175.0240
585	-175.3080
586	-175.5920
587	-175.8760
588	-176.1600
589	-176.5448
590	-176.9295
591	-177.3143
592	-177.6990
593	-178.0120
594	-178.3250
595	-178.6380
596	-178.9510
597	-179.2725
598	-179.5940
599	-179.9155
600	-180.2370
